# Supplementary material for: 17q25.3 copy number changes: association with neurodevelopmental disorders and cardiac malformation
Source: Mol Cytogenet. 2023 Jul 10;16:15. doi: 10.1186/s13039-023-00644-2 (PMC10334611; doi:10.1186/s13039-023-00644-2)
Supplement: Supplementary file 3 — Additional file 3. Clinical interpretation and associated clinical descriptions for 15 cases harboring CNVs in the 17q25.3 region. [file 13039_2023_644_MOESM3_ESM.xlsx]

## Sheet: Sheet1
Patient ID	CMA	Copy Number	Interpretation	Psychiatric and Behavioral Abnormalities											Developmental Delay (includes speech & motor delays)										Dysmorphic Facial Features																Skeletal Abnormalities						Genitourinary		Neuromuscular Abnormalities
				ADHD	ASD	ID	Language Disorder	Selective Mutism	Learning Disability	Developmental Disorder of Scholastic Skills	Anxiety	Dyslexia	Tourette Syndrome	Behavior Problems	Delayed Physiological Development	Delayed Development	Delayed Milestones	Echolalia	Speech Delay	Short Stature	Failure to Thrive	Growth/Size	Developmental Coordination Disorder	Developmental Regression	Broad Nasal Bridge	Broad Nasal Tip	Epicanthal Folds	Ear Anomalies	High Arched Palate	Flat Facies	Long Facies	Long Philtrum	Macrocephaly	Microcephaly	Narrow Palate	Palm Anomolies	Syndactyly	Downslanted Palpebral Fissures	Upslanted Palpebral Fissures	Dysmorphic Facies	Cerebral Palsy	Fontanelle	Dolichocephaly	Scoliosis	Pectus Deformity	Feet Anomolies	Inguinal Hernia	Umbilical Hernia	Hypertonia
1	arr 17q25.3(78,183,648-78,190,994)x1	Deletion	Pathogenic
2	arr[hg19] 17q25.3(80,190,108-80,552,040)x3 pat	Duplication	VUS		ASD						Anxiety														Narrow Nasal Bridge							Deap Philtrum
3	arr[hg19] 17q25.3(77190712-77234523)x1	Deletion	VUS	ADHD						Developmental Disorder of Scholastic Skills				Impulsive, Poor social cues, Easily distrated, and Difficulty proccessing emotions	Delayed Physiological Development	Delayed Devolopment			Speech Delay																					Dysmorphic Facies
4	arr[hg19] 17q25.3(78,218,807-78,317,442)x3pat	Duplication	VUS				Mixed Receptive-Expressive Language Disorder	Selective Mutism			Anxiety					Delayed Development	Delayed Milestones			Short Stature	Failure to Thrive	Growth/Size	Developmental Coordination Disorder					Mild overfolding of the left upper helix	Slightly High Arched
5	arr 17q25.2q25.3(72,852,763-78,232,958)x3 dn,17q25.3(78,239,107-78,643,088)x1 dn	Triplication	Pathogenic											Screaming Fits, Sensitive to Loud Noises												Full Nasal Tip		Slightly Uplifted Earlobes					Relative Marcrocephaly				Syndactyly of Fingers 3 and 4 on the Left Hand					Large Anterior Fontanelle
6	arr[hg19] 17q25.3(75,346,425-75,403,493)x3	Duplication	VUS
7	arr[hg19] 17q25.3(78,976,594-79,215,867)x3	Duplication	VUS	ADHD	ASD						Anxiety		Tourette Syndrome	Non-aggessive Outburst and Tantrums, Routine-Oriented, Obsessive				Echolalia																											Mild Pectus Deformity
8	arr[hg19] 2q11.2(98,448,884-98,811,103)x3 mat,15q11.2(22,770,421-23,620,154)x3, pat 17q25.1q25.3(72,832,054-76,221,428)x3 dn	Duplication	N/A				Expressive Laguange Disorder		Learning Disability			Dyslexia		Attention Issues					Speech Delay									Low Set, Posteriorly Rotated, Folded Helix	High Arch Palate		Long face				Narrow Palate			Downslanted Palpebral Fissures					Dolichocephaly	Mild Scoliosis		Pes Planus (flat foot)		Umbilical Hernia
9	arr[hg19] 17q25.3(809,76,346-81,041,938)x3 mat, 19q13.41(52,940,574-53,158,834)x3 mat	Duplication	VUS		ASD	Mild ID	Expressive Language Disorder									Delayed Development			Speech Delay
10	arr[hg19] 6q24.1(141,957,503-142,116,632)x1mat,17q25.3(80,864,260-81,007,175)x3mat	Duplication	VUS											OCD-like Behaviors		Delayed Development	Delayed Milestone									Upturned Nasal Tip															Cerebral Palsy								Hypertonia
11	arr[hg19] 8q13.2(69,000,406-69,314,786)x3,17q25.3(78,922,808-79,149,972)x3	Duplication	VUS						Learning Disability					Oppositional and Noncompliant		Delayed Development	Delayed Milestones										Mild Epicanthal Folds	Slight Overfolding of the Right Superior Helix
12	arr[hg19] 5p15.33(1,708,093-1,816,055)x3,17q25.3(76,203,763-76,330,192)x3	Duplication	VUS		ASD													Echolalia						Regression in Language at 3yrs old		Midly Full Nasal Tip													Upslanted Palpebral Fissures
13	arr[hg19] Yq11.221q11.23(19,574,920-28,799,937)x0,17q25.3(80,159,158-80,340,511)x3	Duplication	VUS			ID																											Macrocephaly											Mild Scoliosis
14	arr[hg19] 5p15.33(914,441-1,247,538)x3, 17q25.3(78,839,225-81,041,938)x4	Triplication	Likely Pathogenic												Delayed Physiological Development	Delayed Development					Failure to Thrive															Travsverse Creases on one Palm										Puffiness/Non-pitting Edema of Dorsal Aspects of the Feet	Inguinal Hernia
15	arr[hg19] 17q25.3(80,543,137-80,715,054)x4,21q11.2q22.3(15,006,457-48,097,372)x3	Duplication	VUS													Delayed Development											Epicanthal Folds			Flat Facies				Microcephaly		Bridged Travsverse Palmar Creases Bilaterally			Upslanting Palperbral Fissures
[truncated: 60 more columns]
